# Supplementary material for: Swimming at Increasing Speeds in Steady and Unsteady Flows of Atlantic Salmon Salmo salar: Oxygen Consumption, Locomotory Behaviour and Overall Dynamic Body Acceleration
Source: Biology (Basel). 2024 May 29;13(6):393. doi: 10.3390/biology13060393 (PMC11200746; doi:10.3390/biology13060393)
Supplement: Supplementary file 1 [file biology-13-00393-s001.zip]

Archive with 1 entries (1 files):
- biology-3016825-supplementary.pdf
